# Supplementary material for: The Arabidopsis E3 ubiquitin ligase PUB13 synergistically interacts with BON1 to regulate plant flowering and immunity
Source: Front Plant Sci. 2025 Jun 2;16:1585221. doi: 10.3389/fpls.2025.1585221 (PMC12171143; doi:10.3389/fpls.2025.1585221)
Supplement: Supplementary Table 1 — Part of library screening results by yeast two-hybrid. [file Table1.xlsx]

## Sheet: Sheet1
Gene	ID	Number of hit
ECS1	At1g31580	1
BON1	At5g61900	6
HFR1 (LONG HYPOCOTYL IN FAR-RED)	At1g02340	3
FLS2	At5g46330	2
AP2 domain-containing transcription factor	At5g61590	1
CHLOROPHYLL A/B BINDING PROTEIN 3	At1g29910	1
chloroplast thylakoid membrane proteome	At5g02160	1
putative aluminum-induced protein	At5g43830	1
CBL-INTERACTING PROTEIN KINASE 1	At3g17510	1
unknown protein	At1g61170	1
